# Supplementary material for: Improving Education and Training of Dutch Major Hazard Control Inspectors: A 15 Years Longitudinal Case Study
Source: Int J Environ Res Public Health. 2020 Mar 17;17(6):1959. doi: 10.3390/ijerph17061959 (PMC7143160; doi:10.3390/ijerph17061959)
Supplement: Supplementary file 1 [file ijerph-17-01959-s001.zip]

Archive with 5 entries (4 files):
- supplementary/
- supplementary/Data file 1.pdf
- supplementary/Data file 2 V1 - 25 Aspect descriptions  text.pdf
- supplementary/Data file 3 V1 - Survey MHC ETP study.pdf
- supplementary/Data file 4 External and internal triggers for change.pdf
